# Supplementary material for: A new, unusually dark, typhlocybine leafhopper (Hemiptera, Cicadellidae, Typhlocybinae, Erythroneurini) from China
Source: Zookeys. 2021 Jun 4;1042:35–40. doi: 10.3897/zookeys.1042.63593 (PMC8195945; doi:10.3897/zookeys.1042.63593)
Supplement: XML Treatment for Shibinga [file zookeys.1042.63593-treatment1.xml]

<!DOCTYPE tp:taxon-treatment
  PUBLIC "-//TaxonX//DTD Taxonomic Treatment Publishing DTD v0 20100105//EN" "tax-treatment-NSO.dtd">
<tp:taxon-treatment xmlns:tp="http://www.plazi.org/taxpub"><tp:treatment-meta><kwd-group><label>Taxon classification</label><kwd><named-content xmlns:xlink="http://www.w3.org/1999/xlink" content-type="kingdom">Animalia</named-content></kwd><kwd><named-content xmlns:xlink="http://www.w3.org/1999/xlink" content-type="order">Hemiptera</named-content></kwd><kwd><named-content xmlns:xlink="http://www.w3.org/1999/xlink" content-type="family">Cicadellidae</named-content></kwd></kwd-group><mixed-citation publication-type="journal"><person-group><name><surname>Song</surname><given-names>Yuehua</given-names></name><name><surname>Yuan</surname><given-names>Zhouwei</given-names></name><name><surname>Jiang</surname><given-names>Jia</given-names></name></person-group><article-title>A new, unusually dark, typhlocybine leafhopper (<tp:taxon-name><tp:taxon-name-part taxon-name-part-type="order">Hemiptera</tp:taxon-name-part></tp:taxon-name>, <tp:taxon-name><tp:taxon-name-part taxon-name-part-type="family">Cicadellidae</tp:taxon-name-part></tp:taxon-name>, <tp:taxon-name><tp:taxon-name-part taxon-name-part-type="subfamily">Typhlocybinae</tp:taxon-name-part></tp:taxon-name>, <tp:taxon-name><tp:taxon-name-part taxon-name-part-type="tribe">Erythroneurini</tp:taxon-name-part></tp:taxon-name>) from China</article-title><source>Zookeys</source><day>04</day><month>6</month><year>2021</year><volume>1042</volume><fpage>35</fpage><lpage>40</lpage><pub-id pub-id-type="doi">10.3897/zookeys.1042.63593</pub-id></mixed-citation></tp:treatment-meta><tp:nomenclature><tp:taxon-name><object-id xmlns:xlink="http://www.w3.org/1999/xlink" content-type="arpha" xlink:type="simple">7C4E5FBA-26F9-5D95-9899-935BB9F82218</object-id>
                <tp:taxon-name-part taxon-name-part-type="genus" reg="Shibinga">Shibinga</tp:taxon-name-part>
                <object-id xmlns:xlink="http://www.w3.org/1999/xlink" content-type="zoobank" xlink:type="simple">http://zoobank.org/C30CC595-A843-4509-A7F4-A50F690C2E5C</object-id>
              </tp:taxon-name><tp:taxon-status xmlns:xlink="http://www.w3.org/1999/xlink" xlink:type="simple">gen. nov.</tp:taxon-status></tp:nomenclature><tp:treatment-sec sec-type="type species" id="SECID0EJDAC"><title>Type species.</title><p><italic><tp:taxon-name><tp:taxon-name-part taxon-name-part-type="genus" reg="Shibinga">Shibinga</tp:taxon-name-part> <tp:taxon-name-part taxon-name-part-type="species" reg="nigra">nigra</tp:taxon-name-part></tp:taxon-name></italic> sp. nov.</p></tp:treatment-sec><tp:treatment-sec sec-type="description" id="SECID0E1DAC"><title>Description.</title><p>Head, pronotum and mesonotum mainly blackish brown. Face brown marked with yellow. Forewings brownish hyaline. Legs yellow. Abdomen dark brown with margins of segments yellow.</p><p>Head narrower than pronotum, short; vertex with coronal suture long and distinct; face with frontoclypeus relatively slender, anteclypeus broad, nearly pentagonal. Pronotum broad, with pyramidal anterior margin; posterior margin slightly concave. Forewing with claval vein distinct; outer apical cell much more than twice as long as wide. Hind wing with RA vein present.</p><p>Male abdominal apodemes small, not exceeding 3<sup>rd</sup> sternite.</p><p>Male genitalia with pygofer lobe with posterior margin indented apically; with few fine setae and several microtrichia scattered on dorsal and ventral parts in caudal half; with elongate articulated dorsal appendage, extended to near pygofer apex. Subgenital plate short and robust, with few macrosetae laterally in apical half and numerous short stout setae along upper margin and on distal disc in lateral view; several microtrichia on outer surface medially. Style with foot-like apex, with preapical lobe greatly enlarged. Aedeagus relatively small and simple, preatrium and dorsal apodeme well developed, the latter with dorso-lateral corners greatly extended; gonopore subapical on ventral surface. Connective Y-shaped, with stem similar in length to arms, upturned apically; central lobe small.</p></tp:treatment-sec><tp:treatment-sec sec-type="etymology" id="SECID0EFEAC"><title>Etymology.</title><p>The genus is named after the locality of the type species, Shibing. The gender is feminine.</p></tp:treatment-sec><tp:treatment-sec sec-type="distribution" id="SECID0EKEAC"><title>Distribution.</title><p>China (Guizhou).</p></tp:treatment-sec><tp:treatment-sec sec-type="remarks" id="SECID0EPEAC"><title>Remarks.</title><p>The new genus belongs to <xref ref-type="bibr" rid="B3">Dworakowska’s (2002)</xref> “<italic><tp:taxon-name><tp:taxon-name-part taxon-name-part-type="genus" reg="Salka">Salka</tp:taxon-name-part></tp:taxon-name></italic> group” of genera in being almost entirely black in color with the head narrower than the pronotum. In particular it is near <italic><tp:taxon-name><tp:taxon-name-part taxon-name-part-type="genus" reg="Yakuza">Yakuza</tp:taxon-name-part></tp:taxon-name></italic> Dworakowska, 2002, based on its short head, male pygofer with articulated dorsal appendage and without enlarged setae; subgenital plate with few macrosetae arranged obliquely; style apex footlike (with 2 points); connective with median anterior lobe and aedeagus short with dorsal apodeme enlarged and shaft lacking processes. However, it can be distinguished in the male genitalia by its short and robust subgenital plate and greatly enlarged style preapical lobe. In addition, the new genus is also similar to <italic><tp:taxon-name><tp:taxon-name-part taxon-name-part-type="genus" reg="Chujophila">Chujophila</tp:taxon-name-part></tp:taxon-name></italic> Dworakowska, 1997 in its enlarged preapical lobe of the style and the shape of the aedeagus, but differs in having the connective central lobe present and lateral arms stronger; pygofer ventral appendages absent and dorsal appendages movably articulated basally, not fused to dorsal margin.</p></tp:treatment-sec><ref-list><ref id="B3"><mixed-citation xmlns:xlink="http://www.w3.org/1999/xlink" xlink:type="simple"><person-group><name name-style="western"><surname>Dworakowska</surname><given-names>I</given-names></name></person-group> (<year>2002</year>) <article-title><italic><tp:taxon-name><tp:taxon-name-part taxon-name-part-type="genus">Yakuza</tp:taxon-name-part></tp:taxon-name></italic>, a new genus of <tp:taxon-name><tp:taxon-name-part taxon-name-part-type="subfamily">Typhlocybinae</tp:taxon-name-part></tp:taxon-name> from the Oriental Region, morphological and behavioral characteristics (<tp:taxon-name><tp:taxon-name-part taxon-name-part-type="order">Hemiptera</tp:taxon-name-part></tp:taxon-name>, <tp:taxon-name><tp:taxon-name-part taxon-name-part-type="suborder">Auchenorrhyncha</tp:taxon-name-part></tp:taxon-name>, <tp:taxon-name><tp:taxon-name-part taxon-name-part-type="family">Cicadellidae</tp:taxon-name-part></tp:taxon-name>).</article-title><source>Denisia</source><volume>4</volume>: <fpage>263</fpage>–<lpage>278</lpage>.</mixed-citation></ref></ref-list></tp:taxon-treatment>
