# Supplementary material for: A new, unusually dark, typhlocybine leafhopper (Hemiptera, Cicadellidae, Typhlocybinae, Erythroneurini) from China
Source: Zookeys. 2021 Jun 4;1042:35–40. doi: 10.3897/zookeys.1042.63593 (PMC8195945; doi:10.3897/zookeys.1042.63593)
Supplement: XML Treatment for Shibinga nigra [file zookeys.1042.63593-treatment2.xml]

<!DOCTYPE tp:taxon-treatment
  PUBLIC "-//TaxonX//DTD Taxonomic Treatment Publishing DTD v0 20100105//EN" "tax-treatment-NSO.dtd">
<tp:taxon-treatment xmlns:tp="http://www.plazi.org/taxpub"><tp:treatment-meta><kwd-group><label>Taxon classification</label><kwd><named-content xmlns:xlink="http://www.w3.org/1999/xlink" content-type="kingdom">Animalia</named-content></kwd><kwd><named-content xmlns:xlink="http://www.w3.org/1999/xlink" content-type="order">Hemiptera</named-content></kwd><kwd><named-content xmlns:xlink="http://www.w3.org/1999/xlink" content-type="family">Cicadellidae</named-content></kwd></kwd-group><mixed-citation publication-type="journal"><person-group><name><surname>Song</surname><given-names>Yuehua</given-names></name><name><surname>Yuan</surname><given-names>Zhouwei</given-names></name><name><surname>Jiang</surname><given-names>Jia</given-names></name></person-group><article-title>A new, unusually dark, typhlocybine leafhopper (<tp:taxon-name><tp:taxon-name-part taxon-name-part-type="order">Hemiptera</tp:taxon-name-part></tp:taxon-name>, <tp:taxon-name><tp:taxon-name-part taxon-name-part-type="family">Cicadellidae</tp:taxon-name-part></tp:taxon-name>, <tp:taxon-name><tp:taxon-name-part taxon-name-part-type="subfamily">Typhlocybinae</tp:taxon-name-part></tp:taxon-name>, <tp:taxon-name><tp:taxon-name-part taxon-name-part-type="tribe">Erythroneurini</tp:taxon-name-part></tp:taxon-name>) from China</article-title><source>Zookeys</source><day>04</day><month>6</month><year>2021</year><volume>1042</volume><fpage>35</fpage><lpage>40</lpage><pub-id pub-id-type="doi">10.3897/zookeys.1042.63593</pub-id></mixed-citation></tp:treatment-meta><tp:nomenclature><tp:taxon-name><object-id xmlns:xlink="http://www.w3.org/1999/xlink" content-type="arpha" xlink:type="simple">528377D1-5513-5D6D-9EEB-EBB9B4AB5308</object-id>
                <tp:taxon-name-part taxon-name-part-type="genus" reg="Shibinga">Shibinga</tp:taxon-name-part>
                <tp:taxon-name-part taxon-name-part-type="species" reg="nigra">nigra</tp:taxon-name-part>
                <object-id xmlns:xlink="http://www.w3.org/1999/xlink" content-type="zoobank" xlink:type="simple">http://zoobank.org/45DD05A4-BE4C-4F0B-9BAC-399320323F88</object-id>
              </tp:taxon-name><tp:taxon-status xmlns:xlink="http://www.w3.org/1999/xlink" xlink:type="simple">sp. nov.</tp:taxon-status><xref ref-type="fig" rid="F1">Figs 1</xref><xref ref-type="fig" rid="F2">, 2</xref></tp:nomenclature><tp:treatment-sec sec-type="material" id="SECID0E5GAC"><title>Specimens examined.</title><p><bold><italic>Holotype</italic>:</bold> ♂, China, Guizhou Prov., Shibing, Heichong, 24–28.v.2019, coll. Zhouwei Yuan &amp; Chao Tan. <bold><italic>Paratypes</italic></bold>: China, Guizhou Prov., Shibing: 1♂, same data as holotype; 1♂, Heichong, 22–24.x.2019, coll. Zhouwei Yuan &amp; Xiao Yang; 2♂♂, Niejiayan, 24–28.v.2019, coll. Zhouwei Yuan &amp; Chao Tan; 1♂, Wangjiazhuang, 24–28.v.2019, coll. Zhouwei Yuan &amp; Chao Tan; 3♀♀, Lutianba, 24–28.v.2019, coll. Zhouwei Yuan &amp; Chao Tan.</p></tp:treatment-sec><tp:treatment-sec sec-type="description" id="SECID0EMHAC"><title>Measurement.</title><p>Body length, males 2.6–2.7 mm, females 2.7–2.8 mm.</p></tp:treatment-sec><tp:treatment-sec sec-type="description" id="SECID0ERHAC"><title>Description.</title><p>Head, pronotum and mesonotum mainly blackish brown (Fig. <xref ref-type="fig" rid="F1">1A–F</xref>). Vertex with an irregular yellowish spot on each side at apex, extending onto face. Face dorsally brown, frontoclypeus with a longitudinal medial line in upper half, yellow; anteclypeus brownish yellow; genae yellow (Fig. <xref ref-type="fig" rid="F1">1C, E</xref>). Forewing dark brownish hyaline with three irregular yellowish white markings as in Fig. <xref ref-type="fig" rid="F1">1G</xref>. Legs yellow. Abdomen dark brown with margins of segments yellow.</p><fig id="F1" position="float" orientation="portrait"><object-id xmlns:xlink="http://www.w3.org/1999/xlink" content-type="doi" xlink:type="simple">10.3897/zookeys.1042.63593.figure1</object-id><object-id xmlns:xlink="http://www.w3.org/1999/xlink" content-type="arpha" xlink:type="simple">48D3C29B-CBA5-5E78-B3CD-58CA90ADE0CA</object-id><label>Figure 1.</label><caption><p><italic><tp:taxon-name><tp:taxon-name-part taxon-name-part-type="genus" reg="Shibinga">Shibinga</tp:taxon-name-part> <tp:taxon-name-part taxon-name-part-type="species" reg="nigra">nigra</tp:taxon-name-part></tp:taxon-name></italic> sp. nov. (♂) <bold>A</bold> habitus, dorsal view <bold>B</bold> habitus, lateral view <bold>C</bold> habitus, ventral view <bold>D</bold> head and thorax, dorsal view <bold>E</bold> face <bold>F</bold> face, lateral view <bold>G</bold> forewing <bold>H</bold> hind wing <bold>I</bold> genital capsule, lateral view <bold>J</bold> genital capsule, dorsal view.</p></caption><graphic xmlns:xlink="http://www.w3.org/1999/xlink" xlink:href="zookeys-1042-035-g001.jpg" position="float" orientation="portrait" xlink:type="simple" id="oo_551959.jpg"><uri content-type="original_file" xlink:type="simple">https://binary.pensoft.net/fig/551959</uri></graphic></fig><p>Male abdominal sternal apodemes short, not extending to hind margin of 3<sup>rd</sup> segment (Fig. <xref ref-type="fig" rid="F2">2J</xref>); broad and expanded in lateral view (Fig. <xref ref-type="fig" rid="F2">2I</xref>).</p><p>Male genitalia as in generic description. Pygofer not extended to apex of subgenital plate, articulated dorsal appendage slightly curved distally (Fig. <xref ref-type="fig" rid="F2">2A</xref>). Subgenital plate with 4 macrosetae laterally in distal half (Fig. <xref ref-type="fig" rid="F2">2C, F</xref>). Style preapical lobe greatly enlarged (Fig. <xref ref-type="fig" rid="F2">2G, H</xref>). Aedeagal shaft short and slim (Fig. <xref ref-type="fig" rid="F2">2D</xref>); dorsal apodeme with dorsal lateral corners greatly extended and sharp apically (Fig. <xref ref-type="fig" rid="F2">2E</xref>); preatrium moderately long, little longer or equal to length of shaft (Fig. <xref ref-type="fig" rid="F2">2D, E</xref>); gonopore subapical on ventral surface (Fig. <xref ref-type="fig" rid="F2">2E</xref>). Connective Y-shaped (Fig. <xref ref-type="fig" rid="F2">2L</xref>).</p><fig id="F2" position="float" orientation="portrait"><object-id xmlns:xlink="http://www.w3.org/1999/xlink" content-type="doi" xlink:type="simple">10.3897/zookeys.1042.63593.figure2</object-id><object-id xmlns:xlink="http://www.w3.org/1999/xlink" content-type="arpha" xlink:type="simple">7A77498D-FCFC-5462-95FB-14DFC7D423FB</object-id><label>Figure 2.</label><caption><p><italic><tp:taxon-name><tp:taxon-name-part taxon-name-part-type="genus" reg="Shibinga">Shibinga</tp:taxon-name-part> <tp:taxon-name-part taxon-name-part-type="species" reg="nigra">nigra</tp:taxon-name-part></tp:taxon-name></italic> sp. nov. <bold>A</bold> male pygofer, lateral view <bold>B</bold> pygofer dorsal appendage <bold>C</bold> subgenital plate, ventrolateral view <bold>D</bold> aedeagus, lateral view <bold>E</bold> aedeagus, ventral view <bold>F</bold> subgenital plate, dorso-lateral view <bold>G</bold> style, ventral view <bold>H</bold> style, lateral view <bold>I</bold> left abdominal apodeme, lateral view <bold>J</bold> abdominal apodemes, ventral view <bold>K</bold> connective, dorso-lateral view <bold>L</bold> connective, ventral view <bold>M</bold> forewing <bold>N</bold> hind wing.</p></caption><graphic xmlns:xlink="http://www.w3.org/1999/xlink" xlink:href="zookeys-1042-035-g002.jpg" position="float" orientation="portrait" xlink:type="simple" id="oo_551960.jpg"><uri content-type="original_file" xlink:type="simple">https://binary.pensoft.net/fig/551960</uri></graphic></fig></tp:treatment-sec><tp:treatment-sec sec-type="etymology" id="SECID0ERMAC"><title>Etymology.</title><p>The species is named for its unusual dark color, from the Latin niger, black.</p></tp:treatment-sec><tp:treatment-sec sec-type="remarks" id="SECID0EWMAC"><title>Remarks.</title><p>This species can be distinguished by external and male genitalia characters (see generic remarks).</p></tp:treatment-sec></tp:taxon-treatment>
